# Supplementary material for: Development and Validation of a Functional Antibody Assay for Evaluating Protein-Based Pneumococcal Vaccines
Source: Vaccines (Basel). 2026 Jan 27;14(2):127. doi: 10.3390/vaccines14020127 (PMC12945081; doi:10.3390/vaccines14020127)
Supplement: Supplementary file 1 [file vaccines-14-00127-s001.zip]

Archive with 1 entries (1 files):
- vaccines-4077558-supplementary.pdf
